# Supplementary material for: The formation of avian montane diversity across barriers and along elevational gradients
Source: Nat Commun. 2022 Jan 12;13:268. doi: 10.1038/s41467-021-27858-5 (PMC8755808; doi:10.1038/s41467-021-27858-5)
Supplement: Supplementary file 3 — Supplementary Dataset 1 [file 41467_2021_27858_MOESM3_ESM.xlsx]

## Sheet: TableS7
Ceyx lepidus
Model	Likelihood	Np	AIC	dAIC	Ne Buru	Ne Seram	Ne Int	Ne ancestral	T DIV	T SUD	M Buru to Seram	M Seram to Buru
Null	-28262909	4	56525826	602710	180,607	165,396		533,203	864,162
Bottleneck	-28264900	6	56529812	606696	81,129	72,814	297,036	239,112	391,284	387,486
Sudden_Expansion	-28065000	6	56130012	206896	491,163	1,718,659	163,965	2,007,559	2,110,788	1,227,192
Exponential_Growth	-28076218	6	56152448	229332	35,305	313,336		2,632,768	967,671
Migration	-28035480	6	56070972	147856	134,497	266,208		192,609	3,426,258		2.554x10-18	8.658x10-7
Bottleneck+Migration	-28063670	8	56127356	204240	1,296	3,265	240,892	497,434	3,899,916	2,560,101	2.995x10-11	1.093x10-4
Sudden_Expansion+Migration	-27970137	8	55940290	17174	363,516	933,004	214,569	551,203	6,036,123	2,033,094	3.677x10-8	3.307x10-7
Exponential_Growth+Migration	-27961550	8	55923116	0	53,428	138,267		512,386	1,378,607		2.437x10-7	3.242x10-6
Sudden_Expansion_Buru+Bottleneck_Seram+Migration	-28096813	8	56193642	270526	469,126	455,106	461,256	417,150	6,261,843	2,299,746	7.852x10-8	2.122x10-7
Bottleneck_Buru+Sudden_Expansion_Seram+Migration	-27982479	8	55964974	41858	153,975	531,259	160,987	119,493	3,635,478	790,068	4.084x10-8	9.147x10-7
CI Best Model					46,856-53,428	106,908-143,314		310,961-783,320	1,104,543-1,423,446		2.061x10-7-3.696x10-7	3.242x10-6-3.242x120-6
Ficedula buruensis
Model	Likelihood	Np	AIC	dAIC	Ne Buru	Ne Seram	Ne Int	Ne ancestral	T DIV	T SUD	M Buru to Seram	M Seram to Buru
Null	-155367194	4	310734396	178578	553,249	444,939		147,665	774,412
Bottleneck	-155363901	6	310727814	171996	485,977	365,108	886,187	123,498	643,416	244,278
Sudden_Expansion	-155323125	6	310646262	90444	932,752	571,305	94,062	201,805	816,984	666,232
Exponential_Growth	-155349764	6	310699540	143722	407,759	836,705		14,086	742,662
Migration	-155351953	6	310703918	148100	115,753	86,111		26,147	182,910		7.933x10-7	5.020x10-7
Bottleneck+Migration	-155343746	8	310687508	131690	527,089	430,431	911,540	128,999	860,612	264,904	2.485x10-7	2.128x10-7
Sudden_Expansion+Migration	-155298733	8	310597482	41664	782,935	553,934	37,840	169,409	816,620	727,942	1.200x10-15	2.329x10-7
Exponential_Growth+Migration	-155277901	8	310555818	0	480,412	351,257		607,466	326,556		3.993x10-7	2.453x10-7
Sudden_Expansion_Buru+Bottleneck_Seram+Migration	-155343455	8	310686926	131108	404,136	163,726	166,363	55,985	429,950	146,108	8.922x10-7	2.780x10-7
Bottleneck_Buru+Sudden_Expansion_Seram+Migration	-155625143	8	311250302	694484	281,700	582,125	331,422	1,284	2,244,270	1,611,130	8.922x10-8	2.780x10-8
CI Best Model					412,744-493,249	350,707-384,136		498,645-674,880	316,460-337,944		2.462x10-7-4.723x10-7	2.103x10-7-3.728x10-7
Ficedula hyperythra
Model	lhood	Np	AIC	dAIC	Ne Buru	Ne Seram	Ne Int	Ne ancestral	T DIV	T SUD	M Buru to Seram	M Seram to Buru
Null	-83488105	4	166976218	194560	440,071	330,630		768,818	148,902
Bottleneck	-83487031	6	166974074	192416	387,051	333,684	660,401	803,950	150,212	103,842
Sudden_Expansion	-83491828	6	166983668	202010	1,766,991	1,343,605	1,200,211	2,902,642	634,174	590,890
Exponential_Growth	-83482815	6	166965642	183984	87,735	126,843		114,610	32,418
Migration	-83437940	6	166875892	94234	347,512	353,425		613,010	1,633,110		4.107x10-6	2.313x10-6
Bottleneck+Migration	-83390821	8	166781658	0	145,652	182,806	884,209	290,417	1,374,530	252,552	9.451x10-6	5.676x10-6
Sudden_Expansion+Migration	-83433461	8	166866938	85280	470,874	494,168	422,712	807,164	1,261,586	343,436	5.041x10-6	1.930x10-6
Exponential_Growth+Migration	-83409421	8	166818858	37200	20,064	66,850		197,343	171,046		6.225x10-5	2.344x10-5
Sudden_Expansion_Buru+Bottleneck_Seram+Migration	-83422805	8	166845626	63968	490,287	467,016	480,984	559,124	3,320,968	778,864	3.524x10-6	1.838x10-6
Bottleneck_Buru+Sudden_Expansion_Seram+Migration	-83404260	8	166808536	26878	187,350	310,417	303,526	180,627	3,153,504	429,848	8.859x10-6	2.195x10-6
CI Best Model					119,593-156,472	157,785-192,106	631,900-1,016,136	266,983-330,574	894,240-1,587,086	1173,626-264,792	9.451x10-6-1.187x10-5	5.676x10-6-6.396x10-6
Pachycephala macrorhyncha
Model	Likelihood	Np	AIC	dAIC	Ne Buru	Ne Seram	Ne Int	Ne ancestral	T DIV	T SUD	M Buru to Seram	M Seram to Buru
Null	-95813521	4	191627050	139478	571,241	562,711		349,577	677,808
Bottleneck	-95813991	6	191627994	140422	411,730	405,270	454,453	240,067	490,216	447,564
Sudden_Expansion	-95794537	6	191589086	101514	983,639	592,053	214,006	378,636	663,610	441,838
Exponential_Growth	-95768905	6	191537822	50250	47,302	122,651		180,598	52,338
Migration	-95979452	6	191958916	471344	479,452	433,830		271,436	789,874		5.9223x10-7	1.758x10-7
Bottleneck+Migration	-95786842	8	191573700	86128	506,021	475,413	524,860	287,282	780,850	83,454	1.160x10-6	7.477x10-7
Sudden_Expansion+Migration	-95770280	8	191540576	53004	1,134,951	814,367	212,361	507,941	1,206,266	870,240	2.132x10-7	2.257x10-7
Exponential_Growth+Migration	-95743778	8	191487572	0	138,401	159,599		306,480	92,708		2.319x10-6	1.491x10-6
Sudden_Expansion_Buru+Bottleneck_Seram+Migration	-95787832	8	191575680	88108	533,426	507,269	516,129	396,345	827,100	109,850	9.393x10-7	7.549x10-7
Bottleneck_Buru+Sudden_Expansion_Seram+Migration	-95822367	8	191644750	157178	390,281	630,844	402,520	260,754	1,372,276	777,574	9.577x10-7	3.175x10-7
CI Best Model					109,827-144,054	102,022-161,613		180,764-306,480	85,470-93,068		2.319x10-6-2.319x10-6	9.130x10-7-2.065x20-6
Thapsinillas affinis
Model	Likelihood	Np	AIC	dAIC	Ne Buru	Ne Seram	Ne Int	Ne ancestral	T DIV	T SUD	M Buru to Seram	M Seram to Buru
Null	-35427761	4	70855530	1209234	914,462	3,519,205		927,282	4,992,732
Bottleneck	-35429173	6	70858358	1212062	510,025	217,152	827,144	206,205	1,166,520	5,108
Sudden_Expansion	-35208073	6	70416158	769862	378,360	5,195,121	301,763	465,287	1,776,302	946,034
Exponential_Growth	-34878599	6	69757210	110914	6,719,747	10,294,409		69,439,338	1,820,704
Migration	-35314723	6	70629458	983162	256,999	881,670		131,617	2,167,912		4.378x10-7	1.085x10-7
Bottleneck+Migration	-35258387	8	70516790	870494	207,909	688,658	722,751	149,440	1,458,220	8,758	5.811x10-6	3.609x120-6
Sudden_Expansion+Migration	-35070569	8	70141154	494858	215,392	773,587	3,213	10,710	1,737,684	944,610	4.262x10-7	3.728x10-16
Exponential_Growth+Migration	-34823140	8	69646296	0	83,079	271,695		114,003	253,848		1.514x10-6	1.136x10-6
Sudden_Expansion_Buru+Bottleneck_Seram+Migration	-35648205	8	71296426	1650130	284,681	276,421	280,211	92,810	1,257,808	49,102	2.176x10-6	1.525x10-7
Bottleneck_Buru+Sudden_Expansion_Seram+Migration	-35068944	8	70137904	491608	134,622	1,567,902	136,310	106,735	857,174	297,142	3.068x10-7	1.895x10-7
CI Best Model					60,653-104,386	192,762-333,711		44,392-457,496	184,008-305,970		1.134x10-6-2.112x10-6	8.522x10-7-1.584x10-6
Melipotes fumigatus/ater
Model	Likelihood	Np	AIC	dAIC	Ne Wilhelm	Ne Huon	Ne Int	Ne ancestral	T DIV	T SUD	M Wilhelm to Huon	M Huon to Wilhelm
Null	-37358961	4	74717930	135370	12,965,586	1,226,235		2,405,990	3,314,186
Bottleneck	-37361481	6	74722974	140414	1,561,820	151,870	1,620,046	293,729	421,700	409,904
Sudden_Expansion	-37337244	6	74674500	91940	5,018,420	703,102	275,732	836,451	1,009,522	356,470
Exponential_Growth	-37345139	6	74690290	107730	5,993,261	617,250		1,818,825	1,338,596
Migration	-37343643	6	74687298	104738	214,666	52,062		3,739,627	3,760,949		1.269x10-6	8.167x10-6
Bottleneck+Migration	-37324279	8	74648574	66014	1,200,232	134,484	1,373,128	270,241	1,080,966	473,988	8.407x10-7	6.068x10-7
Sudden_Expansion+Migration	-37309008	8	74618032	35472	4,126,193	484,669	266,331	737,860	1,152,756	390,142	2.607x10-7	2.257x10-7
Exponential_Growth+Migration	-37291272	8	74582560	0	135,930	46,838		325,009	104,494		3.526x10-6	2.083x10-6
Sudden_Expansion_Wilhelm+Bottleneck_Huon+Migration	-37322224	8	74644464	61904	510,223	51,389	76,697	128,062	626,856	201,588	1.679x10-6	1.426x10-6
Bottleneck_Wilhelm+Sudden_Expansion_Huon+Migration	-37856954	8	75713924	1131364	165,693	171,685	168,788	21,041	1,586,840	473,144	8.730x10-11	6.230x10-6
CI Best Model					131,337-155,355	46,397-52,516		301,939-364,401	103,460-114,134		2.879x10-6-3.526x10-6	1.440x10-6-2.553x10-6
Ifrita kowaldi
Model	Likelihood	Np	AIC	dAIC	Ne Wilhelm	Ne Huon	Ne Int	Ne ancestral	T DIV	T SUD	M Wilhelm to Huon	M Huon to Wilhelm
Null	-24055851	4	48111710	328502	829,982	185,036		339,798	266,220
Bottleneck	-24057045	6	48114102	330894	342,604	67,774	6,504,932	125,347	99,918	98,464
Sudden_Expansion	-24002279	6	48004570	221362	4,080,503	6,864,262	233,495	1,211,544	812,976	438,350
Exponential_Growth	-24038836	6	48077684	294476	756,217	191,424		591,796	196,136
Migration	-23952175	6	47904362	121154	432,802	220,579		414,060	2,074,456		4.584x10-7	3.804x10-6
Bottleneck+Migration	-23951341	8	47902698	119490	131,069	72,817	692,424	52,186	1,266,472	717,640	1.042x10-6	1.274x10-5
Sudden_Expansion+Migration	-23891596	8	47783208	0	420,287	364,844	44,649	395,183	492,438	291,666	9.285x10-7	4.677x10-6
Exponential_Growth+Migration	-23915919	8	47831854	48646	238,283	110,336		1,940,370	551,530		1.425x10-6	1.019x10-5
Sudden_Expansion_Wilhelm+Bottleneck_Huon+Migration	-23935869	8	47871754	88546	454,923	251,319	254,114	283,815	2,191,160	507,432	7.256x10-7	4.500x10-6
Bottleneck_Wilhelm+Sudden_Expansion_Huon+Migration	-23948771	8	47897558	114350	240,103	365,394	243,506	216,235	1,873,578	248,784	3.245x10-7	9.924x10-6
CI Best Model					420,287-555,231	356,774-533,662	44,469-67,003	392,449-539,213	487,564-641,042	282,104-361,988	5.936x10-7-1.003x120-6	4.048x10-6-4.677x10-6
Origma robusta
Model	Likelihood	Np	AIC	dAIC	Ne Wilhelm	Ne Huon	Ne Int	Ne ancestral	T DIV	T SUD	M Wilhelm to Huon	M Huon to Wilhelm
Null	-63715434	4	127430876	437720	1,087,853	449,242		211,058	206,488
Bottleneck	-63787508	6	127575028	581872	4,113,222	2,629,768	4,215,397	1,395,530	1,553,916	459,150
Sudden_Expansion	-63797142	6	127594296	601140	4,273,207	3,631,392	1,449,299	4,050,049	1,629,546	1,222,908
Exponential_Growth	-63698647	6	127397306	404150	1,766,844	1,396,966		366,108	782,708
Migration	-63503772	6	127007556	14400	484,954	289,331		152,740	754,246		3.505x10-6	5.541x10-6
Bottleneck+Migration	-63506467	8	127012950	19794	472,079	355,076	585,968	69,338	1,478,474	1,340,958	1.995x10-6	6.304x10-6
Sudden_Expansion+Migration	-63500698	8	127001412	8256	2,545,136	2,301,094	986,103	36,630	12,238,294	3,467,782	2.389x10-7	1.321x10-6
Exponential_Growth+Migration	-63500539	8	127001094	7938	185,839	109,954		384,349	662,696		1.282x10-5	1.330x10-5
Sudden_Expansion_Wilhelm+Bottleneck_Huon+Migration	-63496570	8	126993156	0	500,666	294,808	477,043	204,075	1,024,230	394,398	3.634x10-6	6.175x10-6
Bottleneck_Wilhelm+Sudden_Expansion_Huon+Migration	-63507492	8	127015000	21844	222,739	242,041	236,292	90,557	474,254	102,286	2.128x10-6	2.104x10-5
CI Best Model					500,666-604,125	181,534-454,686	400,827-507,545	182,656-205,036	1,023,620-1,168,936	346,826-423,918	2.808x10-6-3.634x10-6	6.175x10-6-9.030x10-6
Melanocharis versteri
Model	Likelihood	Np	AIC	dAIC	Ne Wilhelm	Ne Huon	Ne Int	Ne ancestral	T DIV	T SUD	M Wilhelm to Huon	M Huon to Wilhelm
Null	-49403339	4	98806686	268934	813,846	529,208		171,530	85,584
Bottleneck	-49396553	6	98793118	255366	774,794	231,378	1,222,649	168,648	89,694	23,918
Sudden_Expansion	-49403842	6	98807696	269944	5,535,417	4,656,526	3,072,480	1,090,113	542,634	51,184
Exponential_Growth	-49402375	6	98804762	267010	121,699	146,711		84,968	18,270
Migration	-49273130	6	98546272	8520	443,378	100,681		139,221	432,836		5.319x10-5	1.273x10-6
Bottleneck+Migration	-49269918	8	98539852	2100	418,430	348,431	591,192	228,458	614,341	304,536	8.752x10-6	1.449x10-5
Sudden_Expansion+Migration	-49269841	8	98539698	1946	2,688,866	2,633,794	1,829,402	1,402,082	5,417,262	2,010,050	9.439x10-7	2.457x10-6
Exponential_Growth+Migration	-49268868	8	98537752	0	110,778	85,609		421,477	1,797,904		8.652x10-5	1.541x10-5
Sudden_Expansion_Wilhelm+Bottleneck_Huon+Migration	-49270469	8	98540954	3202	707,582	542,356	668,267	359,917	1,065,770	524,060	6.297x10-6	8.067x10-6
Bottleneck_Wilhelm+Sudden_Expansion_Huon+Migration	-49269289	8	98538594	842	300,169	481,641	374,589	159,589	1,223,448	253,448	2.317x10-6	2.391x10-5
CI Best Model					106,168-146,637	70,689-102,555		55,408-432,986	1,401,184-2,277,046		7.184x10-5-9.492x10-5	1.024x10-5-1.541x10-5
Ptiloprora guisei
Model	lhood	Np	AIC	dAIC	Ne Wilhelm	Ne Huon	Ne Int	Ne ancestral	T DIV	T SUD	M Wilhelm to Huon	M Huon to Wilhelm
Null	-65442308	4	130884624	558196	562,726	338,155		149,123	126,692
Bottleneck	-65432082	6	130864176	537748	638,592	272,446	848,961	163,964	144,188	50,720
Sudden_Expansion	-65444001	6	130888014	561586	2,256,812	4,085,122	1,686,942	639,964	540,686	11,480
Exponential_Growth	-65442461	6	130884934	558506	94,237	34,120		42,924	18,436
Migration	-65175527	6	130351066	24638	104,303	131,194		10,009	485,556		7.304x10-6	2.909x10-5
Bottleneck+Migration	-65169775	8	130339566	13138	415,122	643,564	729,320	168,129	1,610,124	408,822	1.117x10-6	8.505x10-6
Sudden_Expansion+Migration	-65164985	8	130329986	3558	548,283	604,673	34,573	419,435	1,919,668	948,230	1.919x10-6	5.527x10-6
Exponential_Growth+Migration	-65163206	8	130326428	0	86,482	98,113		303,045	1,352,560		3.143x10-5	1.119x10-5
Sudden_Expansion_Wilhelm+Bottleneck_Huon+Migration	-65199386	8	130398788	72360	466,217	81,684	448,582	10,431	1,178,176	147,458	3.576x10-5	3.586x10-11
Bottleneck_Wilhelm+Sudden_Expansion_Huon+Migration	-65169496	8	130339008	12580	201,646	306,887	268,540	64,372	853,510	216,680	2.484x10-6	1.653x10-5
CI Best Model					79,573-87,066	89,950-101,956		107,2312-387,147	1,181,022-2,178,538		2.827x10-5-3.143x10-5	9.973x10-6-1.461x10-5
Rhipidura albolimbata
Model	Likelihood	Np	AIC	dAIC	Ne Wilhelm	Ne Huon	Ne Int	Ne ancestral	T DIV	T SUD	M Wilhelm to Huon	M Huon to Wilhelm
Null	-57105920	4	114211848	932026	9,821,591	4,731,160		1,172,549	1,102,254
Bottleneck	-57085851	6	114171714	891892	1,059,298	282,548	1,266,936	127,790	118,248	38,336
Sudden_Expansion	-57105617	6	114211246	931424	14,185,462	39,956,061	5,3891,264	1,500,833	1,362,568	11,686
Exponential_Growth	-57130067	6	114260146	980324	17,780,502	29,490,538		40,869,195	2,880,450
Migration	-56643111	6	113286234	6412	5,849,627	3,972,257		881,124	10,406,090		5.156x10-7	9.749x10-7
Bottleneck+Migration	-56642882	8	113285780	5958	189,373	137,644	452,189	60,233	323,890	49,962	1.107x10-5	4.799x10-5
Sudden_Expansion+Migration	-56671319	8	113342654	62832	6,575,985	3,031,987	35,473	898,367	5,510,540	594,202	5.210x10-6	3.453x10-7
Exponential_Growth+Migration	-56640923	8	113281862	2040	53,460	27,606		151,273	159,406		1.345x10-4	7.201x10-5
Sudden_Expansion_Wilhelm+Bottleneck_Huon+Migration	-56639903	8	113279822	0	905,236	324,318	488,509	165,279	1,039,062	220,522	1.107x10-5	6.023x10-6
Bottleneck_Wilhelm+Sudden_Expansion_Huon+Migration	-56650963	8	113301942	22120	559,752	677,721	631,867	12,137	1,627,030	732,872	7.743x1-7	1.197x10-5
CI Best Model					649,130-1,074,564	231,408-331,792	459,301-612,900	126,751-191,212	822,138-1,204,042	134,114-235,724	1.107x10-5-1.386x10-5	4.736x10-6-9.606x10-6
Melilestes megarhynchus
Model	Likelihood	Np	AIC	dAIC	Ne Wilhelm	Ne Huon	Ne Int	Ne ancestral	T DIV	T SUD	M Wilhelm to Huon	M Huon to Wilhelm
Null	-50788552	4	101577112	358496	7,935,185	5,216,561		1,068,793	710,900
Bottleneck	-50781527	6	101563066	344450	976,884	140,767	1,223,012	85,376	57,138	13,538
Sudden_Expansion	-50789460	6	101578932	360316	682,944	399,538	344,623	76,950	48,340	9,530
Exponential_Growth	-50785971	6	101571954	353338	5,570,625	4,011,475		954,759	532,992
Migration	-50611282	6	101222576	3960	3,697,995	3,602,031		1,464,452	6,511,918		9.508x10-7	2.529x10-6
Bottleneck+Migration	-50609300	8	101218616	0	740,582	713,908	1,083,425	357,664	1,396,052	234,744	4.094x10-6	1.508x10-5
Sudden_Expansion+Migration	-50615233	8	101230482	11866	249,325	382,358	80,673	307,469	1,817,134	626,998	6.768x10-8	3.959x10-5
Exponential_Growth+Migration	-50615983	8	101231982	13366	312,054	445,568		92,909	842,230		1.663x10-16	3.424x10-5
Sudden_Expansion_Wilhelm+Bottleneck_Huon+Migration	-50613148	8	101226312	7696	827,257	53,131	584,443	184,263	787,878	50,882	1.444x10-7	7.552x10-18
Bottleneck_Wilhelm+Sudden_Expansion_Huon+Migration	-50610670	8	101221356	2740	334,961	477,826	455,174	168,734	796,956	106,892	6.334x10-6	3.338x10-5
CI Best Model					694,662-812,249	713,214-752,619	956,105-1,199,276	344,152-363,823	1,306,544-1,457,694	196,058-320,786	3.949x10-6-5.182x10-6	1.190x10-5-1.508x10-5
Toxorhamphus novaeguineae
Model	lhood	Np	AIC	dAIC	Ne Wilhelm	Ne Huon	Ne Int	Ne ancestral	T DIV	T SUD	M Wilhelm to Huon	M Huon to Wilhelm
Null	-91281178	4	182562364	715828	5,025,527	5,780,653		1,491,385	490,688
Bottleneck	-91276817	6	182553646	707110	818,892	453,919	1,152,371	246,670	81,950	17,350
Sudden_Expansion	-91311071	6	182622154	775618	3,930,989	4,255,461	3,161,258	1,517,570	551,254	541,768
Exponential_Growth	-91285427	6	182570866	724330	6,698,574	193,713		4,512,062	273,960
Migration	-90941288	6	181882588	36052	6,018,610	1,843,7211		194,529	19,395,984		4.531x10-6	7.424x10-8
Bottleneck+Migration	-90923260	8	181846536	0	472,952	517,525	1,535,317	376,408	1,852,906	289,188	1.122x10-5	1.407x10-5
Sudden_Expansion+Migration	-90936436	8	181872888	26352	255,553	592,137	63,860	39,934	3,115,764	1,932,552	5.331x10-6	3.101x10-5
Exponential_Growth+Migration	-90941562	8	181883140	36604	268,447	83,699		182,412	873,672		1.109x10-4	2.022x10-13
Sudden_Expansion_Wilhelm+Bottleneck_Huon+Migration	-90941275	8	181882566	36030	986,693	106,201	814,449	250,060	1,945,740	83,334	7.602x10-5	4.268x10-11
Bottleneck_Wilhelm+Sudden_Expansion_Huon+Migration	-90931754	8	181863524	16988	372,000	922,180	897,034	214,627	3,031,436	357,684	2.752x10-6	2.200x10-5
CI Best Model					458,512-605,668	478,139-606,786	1,250,966-1,615,567	351,158-459,002	1,658,982-2,366,614	248,472-389,726	8.908x10-6-1.365x10-5	1.127x10-5-1.417x10-5
Pachycephala schlegelii Wilhelm - Huon - Scratchley
Model	Likelihood	Np	AIC	dAIC	Ne Wilhelm	Ne Huon	Ne Scratchley	Ne Int	Ne ancestral	T DIV	T SUD	M Wilhelm to Huon	M Huon to Wilhelm	M Wilhelm to Scratchly	M Scratchly to Wilhelm	M Huon to Scratchly	M Scratchly to Huon
Null	-91654758	4	183309524	36747766	5,150,911	4,430,535	4,396,370		5224367	2,999,390
Bottleneck	-91757630	6	183515272	36953514	4,082,561	4,446,764	4,599,070	4,857,243	5225300	20,901,200	146,302
Sudden_Expansion	-87484904	6	174969820	28408062	34,721,838	30,648,550	29,389,197	20,689,400	5224363	18,367,820	17,458,900
Exponential_Growth	-73540309	6	147080630	518872	385,041	343,427	260,239		107,778	658,964
Migration	-87503598	6	175007208	28445450	5,146,561	3,780,023	4,594,699		5226052	20,665,340		4.095x10-7	7.561x10-15	2.615x10-10	3.055x10-7	3.325x10-7	1.219x10-13
Bottleneck+Migration	-88084038	8	176168092	29606334	2,389,804	4,023,386	3,968,338	4,261,556	4820261	17,221,294	8,602	4.342x10-14	1.634x10-4	1.416x10-4	2.875x10-10	1.527x10-15	1.352x10-4
Sudden_Expansion+Migration	-87025902	8	174051820	27490062	11,761,152	10,526,577	11,026,779	9,321,616	4711399	18,854,338	1,021,860	2.156x10-8	1.315x10-6	9.626x10-7	8.150x10-19	3.613x10-11	7.516x10-7
Exponential_Growth+Migration	-73280871	8	146561758	0	511,731	206,071	395,466		411,424	905,222		1.393x10-5	4.656x10-11	7.837x10-13	1.945x10-10	3.269x10-6	3.332x10-17
CI Best Model					364,662-511,731	185,289-261,590	261,850-427,989		73,058-416,658	392,058-928,318		1.393x10-5-1.736x10-5	4.404x10-17-1.363x10-7	8.992x10-15-5.930x10-8	7.494x10-14-2.195x10-8	2.877x10-6-3.695x10-6	3.332x10-17-1.508x10-9
Paramythia montium Wilhelm - Huon - Scratchley
Model	Likelihood	Np	AIC	dAIC	Ne Wilhelm	Ne Huon	Ne Scratchley	Ne Int	Ne ancestral	T DIV	T SUD	M Wilhelm to Huon	M Huon to Wilhelm	M Wilhelm to Scratchly	M Scratchly to Wilhelm	M Huon to Scratchly	M Scratchly to Huon
Null	-78896292	4	157792592	22219366	5,194,331	5,195,295	5,214,163		5,225,936	8,573,674
Bottleneck	-78955207	6	157910426	22337200	4,455,068	5,089,862	5,105,463	5,224,301	5,225,984	8,378,190	63,158
Sudden_Expansion	-78946217	6	157892446	22319220	5,223,586	5,164,278	5,236,161	4,278,353	5,229,174	8,573,474	8,327,630
Exponential_Growth	-68037734	6	136075480	502254	217,867	270,872	90,828		321,588	2,406,158
Migration	-75968611	6	151937234	16364008	5,142,387	5,185,125	5,2346,545		5,229,736	20,651,470		3.469x10-8	1.444x10-7	9.488x10-8	5.216x10-8	2.089x10-15	3.800x10-8
Bottleneck+Migration	-75950892	8	151901800	16328574	3,860,073	4,954,515	4,963,425	5,136,897	5,276,482	20,621,424	181,226	4.458x10-16	5.565x10-6	4.137x10-6	3.923x10-12	7.398x10-13	2.351x10-6
Sudden_Expansion+Migration	-75071115	8	150142246	14569020	5,070,332	3,150,613	7,643,769	1,692,587	11,009,108	3,809,280	289,838	1.409x10-7	1.220x10-6	1.175x10-14	1.420x10-6	2.493x10-14	7.722x10-14
Exponential_Growth+Migration	-67786605	8	135573226	0	182,408	36,865	157,780		337,820	660,760		4.321x10-6	1.621x10-12	7.120x10-11	8.414x10-11	3.388x10-11	1.267x10-10
CI Best Model					172,295-219,503	28,600-54,107	92,226-184,386		330,853-414,410	659,792-713,390		4.113x10-6-6.235x10-6	3.569x10-14-1.922x10-7	9.286x10-17-1.057x10-8	6.724x10-19-1.524x10-8	9.238x10-17-1.036x10-9	1.242x10-15-2.037x10-8
Peneothello sigillata Wilhelm - Huon - Scratchley
Model	Likelihood	Np	AIC	dAIC	Ne Wilhelm	Ne Huon	Ne Scratchley	Ne Int	Ne ancestral	T DIV	T SUD	M Wilhelm to Huon	M Huon to Wilhelm	M Wilhelm to Scratchly	M Scratchly to Wilhelm	M Huon to Scratchly	M Scratchly to Huon
Null	-78891256	4	157782520	22540048	5,164,775	5,196,935	5,242,698		5,227,395	8,541,730
Bottleneck	-78930927	6	157861866	22619394	5,026,002	5,093,864	5,099,342	5,224,105	5,227,847	8,691,952	189,550
Sudden_Expansion	-75230878	6	150461768	15219296	59,915,339	15,450,753	16,649,615	15,206,091	4,607,436	18,396,890	12,626,792
Exponential_Growth	-67843287	6	135686586	444114	152,388	432,881	298,675		354,329	458,686
Migration	-75974342	6	151948696	16706224	5,237,910	5,047,734	5,205,869		5,224,773	20,664,134		3.126x10-8	1.284x10-7	9.498x10-8	4.228x10-8	2.552x10-13	3.903x10-8
Bottleneck+Migration	-75735838	8	151471692	16229220	4,694467	5,113,378	5,130,614	5,263,564	5,292,071	21,298,268	98,458	6.973x10-10	9.921x10-6	7.045x10-6	1.592x10-7	5.243x10-15	4.345x10-6
Sudden_Expansion+Migration	-70838670	8	141677356	6434884	35,125,597	15,074,221	32,711,739	3,956,767	8,370,197	33,522,642	23,204,030	9.710x10-12	5.744x10-8	4.802x10-16	8.293x10-9	1.912x10-15	1.209x10-8
Exponential_Growth+Migration	-67621228	8	135242472	0	150,435	50,812	23,529		236,257	1,751,058		8.179x10-6	1.782x10-18	6.314x10-11	2.654x10-6	7.985x10-14	3.810x10-6
CI Best Model					150,435-201,637	45,821-56,666	21,294-28,232		189,638-236,257	1,676,108-1,741,058		7.187x10-6-9.195x10-6	1.782x10-18-4.916x10-10	2.259x10-13-7.920x10-9	2.045x10-6-2.654x10-6	7.925x10-17-2.752x10-9	2.381x10-6-5.346x10-6
Sericornis nouhuysi Wilhelm - Huon - Scratchley
Model	Likelihood	Np	AIC	dAIC	Ne Wilhelm	Ne Huon	Ne Scratchley	Ne Int	Ne ancestral	T DIV	T SUD	M Wilhelm to Huon	M Huon to Wilhelm	M Wilhelm to Scratchly	M Scratchly to Wilhelm	M Huon to Scratchly	M Scratchly to Huon
Null	-203109752	4	406219512	73425468	5,084,068	5,099,522	5,211,347		4,225,961	3,388,066
Bottleneck	-203412906	6	406825824	74031780	4,419,762	4,903,150	4,909,967	5,077,384	5,226,134	3,210,232	49,676
Sudden_Expansion	-219023981	6	438047974	105253930	12,140,562	13,811,738	12,865,113	11,152,276	1,535,804	6,148,124	1,924,294
Exponential_Growth	-166512400	6	333024812	230768	86,213	243,905	333,172		205,884	114,326
Migration	-192393265	6	384786542	51992498	4,806,813	5,077,330	4,913,185		5,225,190	20,792,336		1.936x10-12	3.238x10-7	3.419x10-7	1.004x10-13	8.907x10-9	3.255x10-7
Bottleneck+Migration	-190727891	8	381455798	48661754	3,884,442	4,744,679	4,764,604	4,971,651	5,225,163	20,888,830	225,320	5.591x10-6	2.010x10-18	5.565x10-8	1.339x10-11	7.103x10-6	6.070x10-6
Sudden_Expansion+Migration	-186091175	8	372182366	39388322	37,368,779	20,430,842	25,560,245	14,999,059	5,227,587	21,020,076	174,406	3.903x10-10	4.539x10-6	3.004x10-6	3.108x10-16	1.817x10-7	4.969x10-6
Exponential_Growth+Migration	-166397014	8	332794044	0	394,162	123,886	115,654		126,671	1,492,792		4.042x10-11	2.674x10-11	1.427x10-13	3.056x10-6	8.184x10-11	2.049x10-10
CI Best Model					323,461-560,452	123,886-490,998	115,654-410,365		124,822-259,578	1,466,738-1,601,818		4.234x10-17-1.307x10-9	7.186x10-12-1.777x10-6	2.775x10-16-1.329x10-8	8.538x10-17-4.515x10-6	8.602x10-20-8.244x10-8	4.983x10-15-1.346x10-6
Aethomyias papuensis Wilhelm - Huon - Scratchley
Model	Likelihood	Np	AIC	dAIC	Ne Wilhelm	Ne Huon	Ne Scratchley	Ne Int	Ne ancestral	T DIV	T SUD	M Wilhelm to Huon	M Huon to Wilhelm	M Wilhelm to Scratchly	M Scratchly to Wilhelm	M Huon to Scratchly	M Scratchly to Huon
Null	-601509264	4	1203018536	115087940	5,208,971	5,238,499	5,227,979		5,227,448	8,956,344
Bottleneck	-601720645	6	1203441302	115510706	4,828,151	5,111,440	5,114,439	5,230,218	5,230,140	8,094,742	118,164
Sudden_Expansion	-601518034	6	1203036080	115105484	5,222,283	5,225,603	5,227,764	4,970,107	5,226,175	9,101,806	8,024,470
Exponential_Growth	-544343201	6	1088686414	755818	228,379	406,154	499,090		480,729	165,456
Migration	-600687802	6	1201375616	113445020	3,886,181	3,823,780	3,836,461		3,856,770	15,018,328		1.315x10-15	2.322x10-7	4.330x10-7	2.366x10-7	3.676x10-14	1.943x10-7
Bottleneck+Migration	-581853889	8	1163707794	75777198	3,898,267	6,143,985	6,143,756	6,310,443	6,370,725	25,241,288	5,866	8.121x10-10	2.075x10-4	2.271x10-4	5.771x10-13	2.119x10-11	1.832x10-11
Sudden_Expansion+Migration	-544748369	8	1089496754	1566158	32,751,165	14,147,493	21,084,973	1,387,061	182,626,538	8,244,098	229,982	5.576x10-14	5.395x10-12	5.824x10-8	2.391x10-6	2.869x10-9	1.689x10-14
Exponential_Growth+Migration	-543965290	8	1087930596	0	77,259	89,288	130,256		200,596	1,424,508		9.479x10-11	5.997x10-6	1.148x20-13	1.817x10-5	4.885x10-6	2.920x10-16
CI Best Model					38,898-81,517	72,869-89,288	111,846-165,897		150,553-395,070	441,806-1,905,566		4.970x10-18-1.830x10-9	5.997x10-6-1.060x10-5	2.482x10-16-5.643x10-7	1.712x10-5-2.672x10-5	4.670x10-6-7.189x10-6	2.920x10-16-2.811x10-8
