# Supplementary material for: The formation of avian montane diversity across barriers and along elevational gradients
Source: Nat Commun. 2022 Jan 12;13:268. doi: 10.1038/s41467-021-27858-5 (PMC8755808; doi:10.1038/s41467-021-27858-5)
Supplement: Supplementary file 4 — Supplementary Dataset 2 [file 41467_2021_27858_MOESM4_ESM.xlsx]

## Sheet: TableS3
Code	Species	SciLife Code	Date	Locality	Elevation (m)	GPS coordinate	Sex	Material	Voucher	Voucher/blood code
A_101	Sericornis nouhuysi	P8459_101	2015-09-27	Papua New Guinea:Kombuno Mambuno, Mt Wilhelm	3200	5.805 S 145.07222 E	Male	Tissue	Skin	NHMD 138649
A_102	Sericornis nouhuysi	P8459_102	2015-10-30	Papua New Guinea:Bruno Sawmill, Mt Wilhelm	2700	5.815833333 S 145.15055556 E	Male	Tissue	Skin	NHMD 138651
A_103	Sericornis nouhuysi	P8459_103	2015-10-06	Papua New Guinea:Denge Numbu, Mt Wilhelm	1700	5.815833333 S 145.15055556 E	Male	Tissue	Skin	NHMD 164650
A_104	Sericornis nouhuysi	P8459_104	2015-10-06	Papua New Guinea:Denge Numbu, Mt Wilhelm	1700	5.7625 S 145.198333 E	Unknown	Tissue	Skin	NHMD 138818
A_105	Sericornis nouhuysi	P8459_105	2015-10-09	Papua New Guinea:Denge Numbu, Mt Wilhelm	1700	5.7625 S 145.198333 E	Unknown	Tissue	Skin	NHMD 138654
A_106	Sericornis nouhuysi	P8459_106	2015-10-10	Papua New Guinea:Denge Numbu, Mt Wilhelm	1700	5.7625 S 145.198333 E	Unknown	Tissue	Skin	NHMD 138845
A_107	Sericornis nouhuysi	P8459_107	2016-09-10	Papua New Guinea:Wasaunon, Huon	2950	6.095266667 S 146.9157 E	Unknown	Blood	None	NHMD 615427
A_108	Sericornis nouhuysi	P8459_108	2016-09-11	Papua New Guinea:Wasaunon, Huon	2950	6.095266667 S 146.9157 E	Unknown	Blood	None	NHMD 615428
A_109	Sericornis nouhuysi	P8459_109	2016-09-12	Papua New Guinea:Wasaunon, Huon	2950	6.095266667 S 146.9157 E	Unknown	Blood	None	NHMD 615419
A_110	Sericornis nouhuysi	P8459_110	2016-09-12	Papua New Guinea:Wasaunon, Huon	2950	6.095266667 S 146.9157 E	Unknown	Blood	None	NHMD 615426
D_120	Sericornis nouhuysi	P12852_120	2016-09-11	Papua New Guinea:Wasaunon, Huon	2950	6.095266667 S 146.9157 E	Unknown	Blood	None	NHMD 615411
F_105	Sericornis nouhuysi	P15066_105	2019-11-15	Papua New Guinea:Macgregor Camp, Mt. Scratchley	3524	8.779683 S 147.505417 E	Unknown	Tissue	Alcohol	NHMD 307076
F_106	Sericornis nouhuysi	P15066_106	2019-11-13	Papua New Guinea:Macgregor Camp, Mt. Scratchley	3524	8.779683 S 147.505417 E	Unknown	Tissue	Alcohol	NHMD 307085
F_107	Sericornis nouhuysi	P15066_107	2019-11-13	Papua New Guinea:Macgregor Camp, Mt. Scratchley	3524	8.779683 S 147.505417 E	Unknown	Tissue	Alcohol	NHMD 307087
F_108	Sericornis nouhuysi	P15066_108	2019-11-13	Papua New Guinea:Macgregor Camp, Mt. Scratchley	3524	8.779683 S 147.505417 E	Unknown	Tissue	Alcohol	NHMD 307105
A_111	Pachycephala schlegelii	P8459_111	2015-09-26	Papua New Guinea:Lake Aunde, Mt Wilhelm	3700	5.786111111 S 145.0588889 E	Male	Tissue	Skin	NHMD 138726
A_112	Pachycephala schlegelii	P8459_112	2015-09-27	Papua New Guinea:Kombuno Mambuno, Mt Wilhelm	3200	5.805 S 145.07222 E	Male	Tissue	Skin	NHMD 138725
A_113	Pachycephala schlegelii	P8459_113	2015-09-30	Papua New Guinea:Bruno Sawmill, Mt Wilhelm	2700	5.815833333 S 145.15055556 E	Female	Tissue	Skin	NHMD 164427
A_114	Pachycephala schlegelii	P8459_114	2015-10-01	Papua New Guinea:Bruno Sawmill, Mt Wilhelm	2700	5.815833333 S 145.15055556 E	Female	Tissue	Skin	NHMD 164828
A_115	Pachycephala schlegelii	P8459_115	2015-10-02	Papua New Guinea:Bruno Sawmill, Mt Wilhelm	2700	5.815833333 S 145.15055556 E	Female	Tissue	Skin	NHMD 138724
A_116	Pachycephala schlegelii	P8459_116	2016-09-10	Papua New Guinea:Wasaunon, Huon	2950	6.095266667 S 146.9157 E	Unknown	Blood	None	NHMD 615257
A_117	Pachycephala schlegelii	P8459_117	2016-09-10	Papua New Guinea:Wasaunon, Huon	2950	6.095266667 S 146.9157 E	Unknown	Blood	None	NHMD 615258
A_118	Pachycephala schlegelii	P8459_118	2016-09-10	Papua New Guinea:Wasaunon, Huon	2950	6.095266667 S 146.9157 E	Unknown	Blood	None	NHMD 615256
A_119	Pachycephala schlegelii	P8459_119	2016-09-13	Papua New Guinea:Wasaunon, Huon	2950	6.095266667 S 146.9157 E	Unknown	Blood	None	NHMD 615253
A_120	Pachycephala schlegelii	P8459_120	2016-09-14	Papua New Guinea:Wasaunon, Huon	2950	6.095266667 S 146.9157 E	Unknown	Blood	None	NHMD 615255
A_133	Pachycephala schlegelii	P10709_111	2016-09-15	Papua New Guinea:Wasaunon, Huon	2950	6.095266667 S 146.9157 E	Unknown	Blood	None	NHMD 615262
F_117	Pachycephala schlegelii	P15066_117	2019-11-15	Papua New Guinea:Macgregor Camp, Mt. Scratchley	3524	8.779683 S 147.505417 E	Male	Tissue	Alcohol	NHMD 307064
F_118	Pachycephala schlegelii	P15066_118	2019-11-13	Papua New Guinea:Macgregor Camp, Mt. Scratchley	3524	8.779683 S 147.505417 E	Male	Tissue	Alcohol	NHMD 307092
F_119	Pachycephala schlegelii	P15066_119	2019-11-13	Papua New Guinea:Macgregor Camp, Mt. Scratchley	3524	8.779683 S 147.505417 E	Unknown	Tissue	Alcohol	NHMD 307098
F_120	Pachycephala schlegelii	P15066_120	2019-11-12	Papua New Guinea:Macgregor Camp, Mt. Scratchley	3524	8.779683 S 147.505417 E	Unknown	Tissue	Alcohol	NHMD 307108
A_121	Melipotes fumigatus	P8459_121	2015-09-26	Papua New Guinea:Lake Aunde, Mt Wilhelm	3700	5.786111111 S 145.0588889 E	Unknown	Tissue	Skin	NHMD 165217
A_122	Melipotes fumigatus	P8459_122	2015-09-26	Papua New Guinea:Kombuno Mambuno, Mt Wilhelm	3200	5.805 S 145.07222 E	Male	Tissue	Skin	NHMD 138611
A_123	Melipotes fumigatus	P8459_123	2015-10-01	Papua New Guinea:Bruno Sawmill, Mt Wilhelm	2700	5.815833333 S 145.15055556 E	Male	Tissue	Skin	NHMD 138607
A_124	Melipotes fumigatus	P8459_124	2015-10-06	Papua New Guinea:Denge Numbu, Mt Wilhelm	1700	5.7625 S 145.198333 E	Unknown	Tissue	Skin	NHMD 138783
A_125	Melipotes fumigatus	P8459_125	2015-10-07	Papua New Guinea:Denge Numbu, Mt Wilhelm	1700	5.7625 S 145.198333 E	Unknown	Tissue	Skin	NHMD 138774
A_126	Melipotes ater	P8459_126	2016-09-11	Papua New Guinea:Wasaunon, Huon	2950	6.095266667 S 146.9157 E	Unknown	Blood	None	NHMD 615252
A_127	Melipotes ater	P8459_127	2016-09-11	Papua New Guinea:Wasaunon, Huon	2950	6.095266667 S 146.9157 E	Unknown	Blood	None	NHMD 615243
A_128	Melipotes ater	P8459_128	2016-09-15	Papua New Guinea:Wasaunon, Huon	2950	6.095266667 S 146.9157 E	Unknown	Blood	None	NHMD 615244
A_129	Melipotes ater	P10709_107	2016-09-11	Papua New Guinea:Wasaunon, Huon	2950	6.095266667 S 146.9157 E	Unknown	Blood	None	NHMD 615241
C_155	Melipotes ater	P10915_155	2016-09-11	Papua New Guinea:Wasaunon, Huon	2950	6.095266667 S 146.9157 E	Unknown	Blood	None	NHMD 615245
B_115	Aethomyias papuensis	P10914_115	2015-09-29	Papua New Guinea:Bruno Sawmill, Mt Wilhelm	2700	5.815833333 S 145.150556 E	Unknown	Tissue	Skin	NHMD 138636
B_116	Aethomyias papuensis	P10914_116	2015-10-01	Papua New Guinea:Bruno Sawmill, Mt Wilhelm	2700	5.815833333 S 145.150556 E	Male	Tissue	Skin	NHMD 138640
C_144	Aethomyias papuensis	P10915_144	2015-10-02	Papua New Guinea:Bruno Sawmill, Mt Wilhelm	2700	5.815833333 S 145.150556 E	Male	Tissue	Skin	NHMD 138639
C_145	Aethomyias papuensis	P10915_145	2015-10-03	Papua New Guinea:Bruno Sawmill, Mt Wilhelm	2700	5.815833333 S 145.150556 E	Male	Tissue	Skin	NHMD 138642
C_214	Aethomyias papuensis	P10915_214	2015-09-27	Papua New Guinea:Kombuno Mambuno, Mt Wilhelm	3200	5.805 S 145.0722222 E	Unknown	Tissue	Skin	NHMD 165102
B_118	Aethomyias papuensis	P10914_118	2016-09-15	Papua New Guinea:Wasaunon, Huon	2950	6.095266667 S 146.9157 E	Unknown	Blood	None	NHMD 615458
C_146	Aethomyias papuensis	P10915_146	2016-09-10	Papua New Guinea:Wasaunon, Huon	2900	6.095266667 S 146.9157 E	Unknown	Blood	None	NHMD 615455
C_147	Aethomyias papuensis	P10915_147	2016-09-11	Papua New Guinea:Wasaunon, Huon	2950	6.095266667 S 146.9157 E	Unknown	Blood	None	NHMD 615450
C_148	Aethomyias papuensis	P10915_148	2016-09-13	Papua New Guinea:Wasaunon, Huon	2950	6.095266667 S 146.9157 E	Unknown	Blood	None	NHMD 615429
C_217	Aethomyias papuensis	P10915_217	2016-09-12	Papua New Guinea:Wasaunon, Huon	2950	6.095266667 S 146.9157 E	Unknown	Blood	None	NHMD 615473
F_101	Aethomyias papuensis	P15066_101	2019-11-15	Papua New Guinea:Macgregor Camp, Mt. Scratchley	3524	8.779683 S 147.505417 E	Unknown	Tissue	Alcohol	NHMD 307074
F_102	Aethomyias papuensis	P15066_102	2019-11-13	Papua New Guinea:Macgregor Camp, Mt. Scratchley	3524	8.779683 S 147.505417 E	Unknown	Tissue	Alcohol	NHMD 307101
F_103	Aethomyias papuensis	P15066_103	2019-11-13	Papua New Guinea:Macgregor Camp, Mt. Scratchley	3524	8.779683 S 147.505417 E	Unknown	Tissue	Alcohol	NHMD 307103
C_102	Peneothello sigillata	P10915_102	2015-09-24	Papua New Guinea:Lake Aunde, Mt Wilhelm	3700	5.786111111 S 145.0588889 E	Female	Tissue	Skin	NHMD 138709
C_120	Peneothello sigillata	P10915_120	2015-09-24	Papua New Guinea:Lake Aunde, Mt Wilhelm	3700	5.786111111 S 145.0588889 E	Unknown	Tissue	Skin	NHMD 138708
C_121	Peneothello sigillata	P10915_121	2015-09-25	Papua New Guinea:Lake Aunde, Mt Wilhelm	3700	5.786111111 S 145.0588889 E	Unknown	Tissue	Skin	NHMD 164407
C_122	Peneothello sigillata	P10915_122	2015-09-25	Papua New Guinea:Lake Aunde, Mt Wilhelm	3700	5.786111111 S 145.0588889 E	Unknown	Tissue	Skin	NHMD 138838
C_123	Peneothello sigillata	P10915_123	2015-09-27	Papua New Guinea:Kombuno Mambuno, Mt Wilhelm	3200	5.805 S 145.0722222 E	Unknown	Tissue	Skin	NHMD 138820
C_124	Peneothello sigillata	P10915_124	2016-09-11	Papua New Guinea:Wasaunon, Huon	2900	6.095266667 S 146.9157 E	Unknown	Blood	None	NHMD 615287
C_125	Peneothello sigillata	P10915_125	2016-09-11	Papua New Guinea:Wasaunon, Huon	2950	6.095266667 S 146.9157 E	Unknown	Blood	None	NHMD 615289
C_126	Peneothello sigillata	P10915_126	2016-09-13	Papua New Guinea:Wasaunon, Huon	2950	6.095266667 S 146.9157 E	Unknown	Blood	None	NHMD 615298
C_127	Peneothello sigillata	P10915_127	2016-09-15	Papua New Guinea:Wasaunon, Huon	2950	6.095266667 S 146.9157 E	Unknown	Blood	None	NHMD 615305
D_121	Peneothello sigillata	P12852_121	2016-09-10	Papua New Guinea:Wasaunon, Huon	2950	6.095266667 S 146.9157 E	Unknown	Blood	None	NHMD 615302
F_109	Peneothello sigillata	P15066_109	2019-11-13	Papua New Guinea:Macgregor Camp, Mt. Scratchley	3524	8.779683 S 147.505417 E	Unknown	Tissue	Alcohol	NHMD 307089
F_110	Peneothello sigillata	P15066_110	2019-11-13	Papua New Guinea:Macgregor Camp, Mt. Scratchley	3524	8.779683 S 147.505417 E	Unknown	Tissue	Alcohol	NHMD 307096
F_111	Peneothello sigillata	P15066_111	2019-11-13	Papua New Guinea:Macgregor Camp, Mt. Scratchley	3524	8.779683 S 147.505417 E	Unknown	Tissue	Alcohol	NHMD 307104
F_112	Peneothello sigillata	P15066_112	2019-11-12	Papua New Guinea:Macgregor Camp, Mt. Scratchley	3524	8.779683 S 147.505417 E	Male	Tissue	Alcohol	NHMD 307109
B_111	Rhipidura albolimbata	P10914_111	2015-10-09	Papua New Guinea:Denge Numbu, Mt Wilhelm	1700	5.7625 S 145.198333 E	Female	Tissue	Skin	NHMD 138676
C_138	Rhipidura albolimbata	P10915_138	2015-10-01	Papua New Guinea:Bruno Sawmill, Mt Wilhelm	2700	5.815833333 S 145.150556 E	Unknown	Tissue	Skin	NHMD 164073
C_139	Rhipidura albolimbata	P10915_139	2015-10-03	Papua New Guinea:Bruno Sawmill, Mt Wilhelm	2700	5.815833333 S 145.150556 E	Unknown	Tissue	Skin	NHMD 164072
C_140	Rhipidura albolimbata	P10915_140	2015-10-06	Papua New Guinea:Denge Numbu, Mt Wilhelm	1700	5.7625 S 145.198333 E	Unknown	Tissue	Skin	NHMD 138787
C_141	Rhipidura albolimbata	P10915_141	2015-10-08	Papua New Guinea:Denge Numbu, Mt Wilhelm	1700	5.7625 S 145.198333 E	Unknown	Tissue	Skin	NHMD 138678
B_112	Rhipidura albolimbata	P10914_112	2016-09-12	Papua New Guinea:Wasaunon, Huon	2950	6.095266667 S 146.9157 E	Unknown	Blood	None	NHMD 615401
B_113	Rhipidura albolimbata	P10914_113	2016-09-13	Papua New Guinea:Wasaunon, Huon	2950	6.095266667 S 146.9157 E	Unknown	Blood	None	NHMD 615407
C_103	Rhipidura albolimbata	P10915_103	2016-09-11	Papua New Guinea:Wasaunon, Huon	2950	6.095266667 S 146.9157 E	Unknown	Blood	None	NHMD 615400
C_142	Rhipidura albolimbata	P10915_142	2016-09-13	Papua New Guinea:Wasaunon, Huon	2950	6.095266667 S 146.9157 E	Unknown	Blood	None	NHMD 615405
C_143	Rhipidura albolimbata	P10915_143	2016-09-15	Papua New Guinea:Wasaunon, Huon	2950	6.095266667 S 146.9157 E	Unknown	Blood	None	NHMD 615408
C_101	Origma robusta	P10915_101	2015-09-26	Papua New Guinea:Lake Aunde, Mt Wilhelm	3700	5.786111111 S 145.0588889 E	Male	Tissue	Skin	NHMD 156036
C_133	Origma robusta	P10915_133	2015-09-26	Papua New Guinea:Lake Aunde, Mt Wilhelm	3700	5.786111111 S 145.0588889 E	Male	Tissue	Skin	NHMD 138630
C_134	Origma robusta	P10915_134	2015-09-30	Papua New Guinea:Bruno Sawmill, Mt Wilhelm	2700	5.815833333 S 145.150556 E	Unknown	Tissue	Skin	NHMD 138786
C_135	Origma robusta	P10915_135	2015-10-03	Papua New Guinea:Bruno Sawmill, Mt Wilhelm	2700	5.815833333 S 145.150556 E	Male	Tissue	Skin	NHMD 138628
C_177	Origma robusta	P10915_177	2015-10-06	Papua New Guinea:Denge Numbu, Mt Wilhelm	1700	5.7625 S 145.198333 E	Female	Tissue	Skin	NHMD 138632
C_208	Origma robusta	P10915_208	2015-10-05	Papua New Guinea:Denge Numbu, Mt Wilhelm	1700	5.7625 S 145.198333 E	Unknown	Tissue	Skin	NHMD 138811
B_110	Origma robusta	P10914_110	2016-09-13	Papua New Guinea:Wasaunon, Huon	2950	6.095266667 S 146.9157 E	Unknown	Blood	None	NHMD 615226
C_136	Origma robusta	P10915_136	2016-09-12	Papua New Guinea:Wasaunon, Huon	2900	6.095266667 S 146.9157 E	Unknown	Blood	None	NHMD 615224
C_137	Origma robusta	P10915_137	2016-09-13	Papua New Guinea:Wasaunon, Huon	2950	6.095266667 S 146.9157 E	Unknown	Blood	None	NHMD 615225
D_122	Origma robusta	P12852_122	2016-09-10	Papua New Guinea:Wasaunon, Huon	2950	6.095266667 S 146.9157 E	Unknown	Blood	None	NHMD 615222
B_101	Ptiloprora guisei	P10914_101	2015-09-30	Papua New Guinea:Bruno Sawmill, Mt Wilhelm	2700	5.815833333 S 145.150556 E	Female	Tissue	Skin	NHMD 138586
B_122	Ptiloprora guisei	P10914_122	2015-09-30	Papua New Guinea:Bruno Sawmill, Mt Wilhelm	2700	5.815833333 S 145.150556 E	Male	Tissue	Skin	NHMD 138577
B_123	Ptiloprora guisei	P10914_123	2015-10-02	Papua New Guinea:Bruno Sawmill, Mt Wilhelm	2700	5.815833333 S 145.150556 E	Female	Tissue	Skin	NHMD 138587
B_124	Ptiloprora guisei	P10914_124	2015-10-02	Papua New Guinea:Bruno Sawmill, Mt Wilhelm	2700	5.815833333 S 145.150556 E	Female	Tissue	Skin	NHMD 138590
B_126	Ptiloprora guisei	P10914_126	2015-10-02	Papua New Guinea:Bruno Sawmill, Mt Wilhelm	2700	5.815833333 S 145.150556 E	Female	Tissue	Skin	NHMD 138584
B_127	Ptiloprora guisei	P10914_127	2015-10-02	Papua New Guinea:Bruno Sawmill, Mt Wilhelm	2700	5.815833333 S 145.150556 E	Male	Tissue	Skin	NHMD 138589
C_156	Ptiloprora guisei	P10915_156	2015-10-02	Papua New Guinea:Bruno Sawmill, Mt Wilhelm	2700	5.815833333 S 145.150556 E	Male	Tissue	Skin	NHMD 165552
C_157	Ptiloprora guisei	P10915_157	2015-10-03	Papua New Guinea:Bruno Sawmill, Mt Wilhelm	2700	5.815833333 S 145.150556 E	Female	Tissue	Skin	NHMD 165327
C_225	Ptiloprora guisei	P10915_225	2015-10-02	Papua New Guinea:Bruno Sawmill, Mt Wilhelm	2700	5.815833333 S 145.150556 E	Unknown	Tissue	Skin	NHMD 138816
B_131	Ptiloprora guisei	P10914_131	2016-09-12	Papua New Guinea:Wasaunon, Huon	2950	6.095266667 S 146.9157 E	Unknown	Blood	None	NHMD 615331
C_158	Ptiloprora guisei	P10915_158	2016-09-10	Papua New Guinea:Wasaunon, Huon	2900	6.095266667 S 146.9157 E	Unknown	Blood	None	NHMD 615319
C_159	Ptiloprora guisei	P10915_159	2016-09-11	Papua New Guinea:Wasaunon, Huon	2950	6.095266667 S 146.9157 E	Unknown	Blood	None	NHMD 615325
C_160	Ptiloprora guisei	P10915_160	2016-09-11	Papua New Guinea:Wasaunon, Huon	2950	6.095266667 S 146.9157 E	Unknown	Blood	None	NHMD 615330
C_161	Ptiloprora guisei	P10915_161	2016-09-13	Papua New Guinea:Wasaunon, Huon	2950	6.095266667 S 146.9157 E	Unknown	Blood	None	NHMD 615327
C_162	Ptiloprora guisei	P10915_162	2016-09-13	Papua New Guinea:Wasaunon, Huon	2950	6.095266667 S 146.9157 E	Unknown	Blood	None	NHMD 615343
C_163	Ptiloprora guisei	P10915_163	2016-09-15	Papua New Guinea:Wasaunon, Huon	2950	6.095266667 S 146.9157 E	Unknown	Blood	None	NHMD 615347
C_229	Ptiloprora guisei	P10915_229	2016-09-11	Papua New Guinea:Wasaunon, Huon	2900	6.095266667 S 146.9157 E	Unknown	Blood	None	NHMD 615321
C_230	Ptiloprora guisei	P10915_230	2016-09-11	Papua New Guinea:Wasaunon, Huon	2950	6.095266667 S 146.9157 E	Unknown	Blood	None	NHMD 615326
F_121	Ptiloprora guisei	P15066_121	2019-11-15	Papua New Guinea:Macgregor Camp, Mt. Scratchley	3524	8.779683 S 147.505417 E	Unknown	Tissue	Alcohol	NHMD 307073
B_128	Ptiloprora perstriata	P10914_128	2015-10-02	Papua New Guinea:Bruno Sawmill, Mt Wilhelm	2700	5.815833333 S 145.150556 E	Male	Tissue	Skin	NHMD 138585
F_122	Ptiloprora perstriata	P15066_122	2019-11-14	Papua New Guinea:Macgregor Camp, Mt. Scratchley	3524	8.779683 S 147.505417 E	Unknown	Tissue	Alcohol	NHMD 307077
F_123	Ptiloprora perstriata	P15066_123	2019-11-13	Papua New Guinea:Macgregor Camp, Mt. Scratchley	3524	8.779683 S 147.505417 E	Unknown	Tissue	Alcohol	NHMD 307088
F_124	Ptiloprora perstriata	P15066_124	2015-11-25	Papua New Guinea:Lake Aunde, Mt Wilhelm	3700	5.786111111 S 145.0588889 E	Unknown	Tissue	Skin	NHMD 138623
F_125	Ptiloprora perstriata	P15066_125	2015-11-27	Papua New Guinea:Lake Aunde, Mt Wilhelm	3700	5.786111111 S 145.0588889 E	Unknown	Tissue	Skin	NHMD 165450
F_126	Ptiloprora perstriata	P15066_126	2015-11-27	Papua New Guinea:Kombuno Mambuno, Mt Wilhelm	3200	5.805 S 145.07222 E	Unknown	Tissue	Skin	NHMD 138815
F_127	Ptiloprora perstriata	P15066_127	2015-11-27	Papua New Guinea:Kombuno Mambuno, Mt Wilhelm	3200	5.805 S 145.07222 E	Male	Tissue	Skin	NHMD 165342
B_104	Paramythia montium	P10914_104	2015-09-30	Papua New Guinea:Bruno Sawmill, Mt Wilhelm	2700	5.815833333 S 145.150556 E	Unknown	Tissue	Skin	NHMD 164074
C_113	Paramythia montium	P10915_113	2015-09-24	Papua New Guinea:Lake Aunde, Mt Wilhelm	3700	5.786111111 S 145.0588889 E	Female	Tissue	Skin	NHMD 138733
C_114	Paramythia montium	P10915_114	2015-09-26	Papua New Guinea:Lake Aunde, Mt Wilhelm	3700	5.786111111 S 145.0588889 E	Unknown	Tissue	Skin	NHMD 164831
C_203	Paramythia montium	P10915_203	2015-09-25	Papua New Guinea:Lake Aunde, Mt Wilhelm	3700	5.786111111 S 145.0588889 E	Unknown	Tissue	Skin	NHMD 138772
P_102	Paramythia montium	P15513_102	2017-10-01	Papua New Guinea:Bruno Sawmill, Mt Wilhelm	2700	5.815833333 S 145.150556 E	Unknown	Tissue	Skin	NHMD 65736
P_103	Paramythia montium	P15513_103	2017-09-03	Papua New Guinea:Bruno Sawmill, Mt Wilhelm	2700	5.815833333 S 145.150556 E	Unknown	Tissue	Skin	NHMD 65739
C_116	Paramythia montium	P10915_116	2016-09-15	Papua New Guinea:Wasaunon, Huon	2950	6.095266667 S 146.9157 E	Unknown	Blood	None	NHMD 615270
C_117	Paramythia montium	P10915_117	2016-09-12	Papua New Guinea:Wasaunon, Huon	2950	6.095266667 S 146.9157 E	Unknown	Blood	None	NHMD 615267
C_118	Paramythia montium	P10915_118	2016-09-12	Papua New Guinea:Wasaunon, Huon	2950	6.095266667 S 146.9157 E	Unknown	Blood	None	NHMD 615268
C_119	Paramythia montium	P10915_119	2016-09-14	Papua New Guinea:Wasaunon, Huon	2950	6.095266667 S 146.9157 E	Unknown	Blood	None	NHMD 615269
C_176	Paramythia montium	P10915_176	2016-09-12	Papua New Guinea:Wasaunon, Huon	2950	6.095266667 S 146.9157 E	Unknown	Blood	None	NHMD 615266
F_113	Paramythia montium	P15066_113	2019-11-15	Papua New Guinea:Macgregor Camp, Mt. Scratchley	3524	8.779683 S 147.505417 E	Unknown	Tissue	Alcohol	NHMD 307067
F_114	Paramythia montium	P15066_114	2019-11-14	Papua New Guinea:Macgregor Camp, Mt. Scratchley	3524	8.779683 S 147.505417 E	Unknown	Tissue	Alcohol	NHMD 307082
F_115	Paramythia montium	P15066_115	2019-11-13	Papua New Guinea:Macgregor Camp, Mt. Scratchley	3524	8.779683 S 147.505417 E	Male	Tissue	Alcohol	NHMD 307106
F_116	Paramythia montium	P15066_116	2019-11-12	Papua New Guinea:Macgregor Camp, Mt. Scratchley	3524	8.779683 S 147.505417 E	Female	Tissue	Alcohol	NHMD 307107
C_104	Melanocharis versteri	P10915_104	2015-09-26	Papua New Guinea:Kombuno Mambuno, Mt Wilhelm	3200	5.805 S 145.0722222 E	Female	Tissue	Skin	NHMD 138701
C_105	Melanocharis versteri	P10915_105	2015-09-29	Papua New Guinea:Bruno Sawmill, Mt Wilhelm	2700	5.815833333 S 145.150556 E	Male	Tissue	Skin	NHMD 163734
C_106	Melanocharis versteri	P10915_106	2015-09-30	Papua New Guinea:Bruno Sawmill, Mt Wilhelm	2700	5.815833333 S 145.150556 E	Unknown	Tissue	Skin	NHMD 138844
C_107	Melanocharis versteri	P10915_107	2015-10-02	Papua New Guinea:Bruno Sawmill, Mt Wilhelm	2700	5.815833333 S 145.150556 E	Female	Tissue	Skin	NHMD 138703
C_108	Melanocharis versteri	P10915_108	2015-10-05	Papua New Guinea:Denge Numbu, Mt Wilhelm	1700	5.7625 S 145.198333 E	Unknown	Tissue	Skin	NHMD 138833
B_102	Melanocharis versteri	P10914_102	2016-09-11	Papua New Guinea:Wasaunon, Huon	2950	6.095266667 S 146.9157 E	Unknown	Blood	None	NHMD 615229
C_109	Melanocharis versteri	P10915_109	2016-09-10	Papua New Guinea:Wasaunon, Huon	2900	6.095266667 S 146.9157 E	Unknown	Blood	None	NHMD 615227
C_110	Melanocharis versteri	P10915_110	2016-09-10	Papua New Guinea:Wasaunon, Huon	2900	6.095266667 S 146.9157 E	Unknown	Blood	None	NHMD 615228
C_111	Melanocharis versteri	P10915_111	2016-09-13	Papua New Guinea:Wasaunon, Huon	2950	6.095266667 S 146.9157 E	Unknown	Blood	None	NHMD 615235
C_112	Melanocharis versteri	P10915_112	2016-09-15	Papua New Guinea:Wasaunon, Huon	2950	6.095266667 S 146.9157 E	Unknown	Blood	None	NHMD 615240
D_111	Ifrita kowaldi	P12852_111	2017-09-02	Papua New Guinea:Bruno Sawmill, Mt Wilhelm	2700	5.815833333 S 145.150556 E	Unknown	Blood	Photo	NHMD 615758
D_112	Ifrita kowaldi	P12852_112	2017-09-03	Papua New Guinea:Bruno Sawmill, Mt Wilhelm	2700	5.815833333 S 145.150556 E	Unknown	Blood	Photo	NHMD 615756
D_113	Ifrita kowaldi	P12852_113	2017-09-03	Papua New Guinea:Bruno Sawmill, Mt Wilhelm	2700	5.815833333 S 145.150556 E	Unknown	Blood	Photo	NHMD 615757
D_114	Ifrita kowaldi	P12852_114	2015-10-03	Papua New Guinea:Bruno Sawmill, Mt Wilhelm	2700	5.815833333 S 145.150556 E	Female	Tissue	Skin	NHMD 138719
E_120	Ifrita kowaldi	P12851_120	2015-10-02	Papua New Guinea:Bruno Sawmill, Mt Wilhelm	2700	5.815833333 S 145.150556 E	Male	Tissue	Skin	NHMD 163926
D_115	Ifrita kowaldi	P12852_115	2016-09-12	Papua New Guinea:Wasaunon, Huon	2950	6.095266667 S 146.9157 E	Unknown	Blood	None	NHMD 214973
D_116	Ifrita kowaldi	P12852_116	2016-09-14	Papua New Guinea:Wasaunon, Huon	2950	6.095266667 S 146.9157 E	Unknown	Blood	None	NHMD 217663
D_117*	Ifrita kowaldi	P12852_117	2016-09-15	Papua New Guinea:Wasaunon, Huon	2950	6.095266667 S 146.9157 E	Unknown	Blood	None	NHMD 615264
E_122	Ifrita kowaldi	P12851_122	2011-06-25	Papua New Guinea:Youngurong Camp Lower, Huon	2280	6.0427778 S 147.0666667 E	Unknown	Blood	None	Ben Freeman
E_151	Ifrita kowaldi	P12853_123	2016-09-14	Papua New Guinea:Wasaunon, Huon	2950	6.095266667 S 146.9157 E	Unknown	Blood	None	NHMD 217730
P_101	Ifrita kowaldi	P15513_101	2018-11-14	Papua New Guinea:Ubii Camp Above, Huon	2379	6.1727833 S 146.845733 E	Female	Tissue	Skin	NHMD 616039
D_101	Toxorhamphus novaeguineae	P12852_101	2015-10-18	Papua New Guinea:Kausi, Mt Wilhelm	200	5.7425 S 145.3336111 E	Unknown	Tissue	Skin	NHMD 163624
D_102	Toxorhamphus novaeguineae	P12852_102	2015-10-18	Papua New Guinea:Kausi, Mt Wilhelm	200	5.7425 S 145.3336111 E	Female	Tissue	Skin	NHMD 138692
D_103	Toxorhamphus novaeguineae	P12852_103	2015-10-19	Papua New Guinea:Kausi, Mt Wilhelm	200	5.7425 S 145.3336111 E	Female	Tissue	Skin	NHMD 163639
E_101	Toxorhamphus novaeguineae	P12851_101	2015-10-17	Papua New Guinea:Kausi, Mt Wilhelm	200	5.7425 S 145.3336111 E	Male	Tissue	Skin	NHMD 138695
E_102	Toxorhamphus novaeguineae	P12851_102	2015-10-17	Papua New Guinea:Kausi, Mt Wilhelm	200	5.7425 S 145.3336111 E	Unknown	Tissue	Skin	NHMD 138805
E_103	Toxorhamphus novaeguineae	P12851_103	2015-10-24	Papua New Guinea:Kau, Lowlands	50	5.145277778 S 145.7719444 E	Unknown	Tissue	Skin	NHMD 163638
E_104	Toxorhamphus novaeguineae	P12851_104	2015-10-24	Papua New Guinea:Kau, Lowlands	50	5.145277778 S 145.7719444 E	Male	Tissue	Skin	NHMD 138693
E_105	Toxorhamphus novaeguineae	P12851_105	2015-10-24	Papua New Guinea:Kau, Lowlands	50	5.145277778 S 145.7719444 E	Male	Tissue	Skin	NHMD 138694
D_104	Toxorhamphus novaeguineae	P12852_104	2017-08-22	Papua New Guinea:Wanang Village, Lowlands	200	5.228266667 S 145.1731333 E	Unknown	Tissue	Skin	NHMD 615620
D_105	Toxorhamphus novaeguineae	P12852_105	2017-08-22	Papua New Guinea:Wanang Village, Lowlands	200	5.228266667 S 145.1731333 E	Unknown	Blood	Photo	NHMD 615621
E_106	Toxorhamphus novaeguineae	P12851_106	2010-06-23	Papua New Guinea:Gutganaknon Camp, Huon	910	6.11472222 S 146.9863889 E	Unknown	Blood	None	Ben Freeman
E_107	Toxorhamphus novaeguineae	P12851_107	2011-07-17	Papua New Guinea:Waganon Camp, Huon	750	5.9653889 S 146.8877778 E	Unknown	Blood	None	Ben Freeman
E_108	Toxorhamphus novaeguineae	P12851_108	2010-07-06	Papua New Guinea:Nanaiya 2 Camp Lower, Huon	230	5.9390556 S 146.9430556 E	Unknown	Blood	None	Ben Freeman
E_109	Toxorhamphus novaeguineae	P12851_109	2010-06-29	Papua New Guinea:Baiks Camp, Huon	610	6.1566667 S 147.0302778 E	Unknown	Blood	None	Ben Freeman
E_110	Toxorhamphus novaeguineae	P12851_110	2010-07-11	Papua New Guinea:Nanaiya 1 Camp, Huon	390	5.9633333 S 146.9986111 E	Unknown	Blood	None	Ben Freeman
D_106	Melilestes megarhynchus	P12852_106	2015-10-12	Papua New Guinea:Memeku, Mt. Wilhelm	1200	5.721666667 S 145.2713889 E	Unknown	Tissue	Skin	NHMD 138773
E_111	Melilestes megarhynchus	P12851_111	2015-10-12	Papua New Guinea:Memeku, Mt. Wilhelm	1200	5.721666667 S 145.2713889 E	Female	Tissue	Skin	NHMD 165540
E_112	Melilestes megarhynchus	P12851_112	2015-10-14	Papua New Guinea:Memeku, Mt. Wilhelm	1200	5.721666667 S 145.2713889 E	Unknown	Tissue	Skin	NHMD 138778
E_114	Melilestes megarhynchus	P12851_114	NA	Papua New Guinea:Numba, Mt Wilhelm	700	5.7372222 S 145.27 E	Unknown	Blood	None	Katerina Sam
D_107	Melilestes megarhynchus	P12852_107	2017-08-23	Papua New Guinea:Wanang Village, Lowlands	200	5.228266667 S 145.1731333 E	Unknown	Blood	Photo	NHMD 615662
D_108	Melilestes megarhynchus	P12852_108	2017-08-23	Papua New Guinea:Wanang Village, Lowlands	200	5.228266667 S 145.1731333 E	Unknown	Blood	Photo	NHMD 615666
D_109	Melilestes megarhynchus	P12852_109	2017-08-24	Papua New Guinea:Wanang Village, Lowlands	200	5.228266667 S 145.1731333 E	Unknown	Blood	Photo	NHMD 615667
D_110	Melilestes megarhynchus	P12852_110	2017-08-25	Papua New Guinea:Wanang Village, Lowlands	200	5.228266667 S 145.1731333 E	Unknown	Blood	Photo	NHMD 615669
E_115	Melilestes megarhynchus	P12851_115	2011-07-13	Papua New Guinea:Sombom Camp Lower, Huon	1090	6.2397222 S 146.9613889 E	Unknown	Blood	None	Ben Freeman
E_116	Melilestes megarhynchus	P12851_116	2011-07-08	Papua New Guinea:Sombom Camp Upper, Huon	1660	6.2366667 S 147.029722 E	Unknown	Blood	None	Ben Freeman
E_118	Melilestes megarhynchus	P12851_118	2010-06-18	Papua New Guinea:Langmang Camp, Huon	1360	6.0241667 S 146.9511111 E	Unknown	Blood	None	Ben Freeman
E_119	Melilestes megarhynchus	P12851_119	2010-06-23	Papua New Guinea:Gutganaknon Camp, Huon	910	6.1147222 S 146.9863889 E	Unknown	Blood	None	Ben Freeman
B_120	Ficedula buruensis	P10914_120	2011-02-03	Indonesia:Buru,ESE of Waikega, Camp 2	693	3.206666667 S 126.0758333 E	Male	Tissue	Skin	NHMD 129631
C_149	Ficedula buruensis	P10915_149	2011-02-12	Indonesia:Buru,ESE of Waikega, Camp 4	1435	3.226388889 S 126.0794444 E	Male	Tissue	Skin	MZB 32476
C_150	Ficedula buruensis	P10915_150	2011-02-05	Indonesia:Buru,ESE of Waikega, Camp 3	1097	3.216666667 S 126.075 E	Male	Tissue	Skin	MZB 32437
C_178	Ficedula buruensis	P10915_178	2011-02-05	Indonesia:Buru,ESE of Waikega, Camp 3	1097	3.216666667 S 126.075 E	Female	Tissue	Skin	MZB 32444
C_219	Ficedula buruensis	P10915_219	2011-02-09	Indonesia:Buru,ESE of Waikega, Camp 4	1435	3.226388889 S 126.0794444 E	Female	Tissue	Skin	MZB 32459
C_151	Ficedula buruensis	P10915_151	2012-02-06	Indonesia:Seram, above Kanikeh, Camp 1	1000	3.1385 S 129.4823667 E	Unknown	Tissue	Skin	MZB 33208
C_152	Ficedula buruensis	P10915_152	2012-02-06	Indonesia:Seram, above Kanikeh, Camp 1	1000	3.1385 S 129.4823667 E	Female	Tissue	Skin	NHMD 131369
C_153	Ficedula buruensis	P10915_153	2012-02-10	Indonesia:Seram, above Kanikeh, Camp 1	1000	3.1385 S 129.4823667 E	Female	Tissue	Skin	NHMD 131368
C_154	Ficedula buruensis	P10915_154	2012-02-11	Indonesia:Seram, above Kanikeh, Camp 1	1000	3.1385 S 129.4823667 E	Female	Tissue	Skin	MZB 33233
C_221	Ficedula buruensis	P10915_221	2012-02-10	Indonesia:Seram, above Kanikeh, Camp 1	1000	3.1385 S 129.4823667 E	Female	Tissue	Skin	MZB 33229
B_105	Ficedula hyperythra	P10914_105	2011-02-14	Indonesia:Buru,ESE of Waikega, Camp 4	1435	3.226388889 S 126.0794444 E	Female	Tissue	Skin	NHMD 129621
C_128	Ficedula hyperythra	P10915_128	2011-02-09	Indonesia:Buru,ESE of Waikega, Camp 4	1435	3.226388889 S 126.0794444 E	Male	Tissue	Skin	NHMD 129626
C_129	Ficedula hyperythra	P10915_129	2011-02-10	Indonesia:Buru,ESE of Waikega, Camp 4	1435	3.226388889 S 126.0794444 E	Male	Tissue	Skin	MZB 32461
C_130	Ficedula hyperythra	P10915_130	2011-02-13	Indonesia:Buru,ESE of Waikega, Camp 4	1435	3.226388889 S 126.0794444 E	Female	Tissue	Skin	MZB 32477
Z_138	Ficedula hyperythra	P10709_138	2011-02-12	Indonesia:Buru,ESE of Waikega, Camp 4	1435	3.226388889 S 126.0794444 E	Female	Tissue	Skin	MZB 32475
B_107	Ficedula hyperythra	P10914_107	2012-02-17	Indonesia:Seram, above Kanikeh, Camp 2	1300	3.145 S 129.474E	Male	Tissue	Skin	MZB 33259
C_131	Ficedula hyperythra	P10915_131	2012-02-10	Indonesia:Seram, above Kanikeh, Camp 1	1000	3.1385 S 129.4823667 E	Male	Tissue	Skin	MZB 33225
C_132	Ficedula hyperythra	P10915_132	2012-02-16	Indonesia:Seram, above Kanikeh, Camp 2	1300	3.145 S 129.474E	Unknown	Tissue	Skin	ZMUC 148366
C_206	Ficedula hyperythra	P10915_206	2012-02-10	Indonesia:Seram, above Kanikeh, Camp 2	1300	3.145 S 129.474E	Male	Tissue	Skin	MZB 33230
Z_137	Ficedula hyperythra	P10709_137	2012-02-13	Indonesia:Seram, above Kanikeh, Camp 2	1300	3.145 S 129.474E	Unknown	Tissue	Skin	MZB 33244
B_138	Ceyx lepidus	P10914_138	2011-02-11	Indonesia:Buru,ESE of Waikega, Camp 4	1435	3.226388889 S 126.0794444 E	Unknown	Blood	None	ZMUC 147317
B_139	Ceyx lepidus	P10914_139	2011-02-09	Indonesia:Buru,ESE of Waikega, Camp 4	1435	3.226388889 S 126.0794444 E	Unknown	Blood	Skin	ZMUC 147389
C_179	Ceyx lepidus	P10915_179	2011-02-03	Indonesia:Buru,ESE of Waikega, Camp 2	693	3.206666667 S 126.0758333 E	Unknown	Blood	None	ZMUC 147363
C_180	Ceyx lepidus	P10915_180	2011-02-08	Indonesia:Buru,ESE of Waikega, Camp 3	1097	3.216666667 S 126.075 E	Unknown	Blood	None	ZMUC 147374
C_240	Ceyx lepidus	P10915_240	2011-02-04	Indonesia:Buru,ESE of Waikega, Camp 3	1097	3.216666667 S 126.075 E	Female	Tissue	Skin	NHMD 129632
B_141	Ceyx lepidus	P10914_141	2012-02-07	Indonesia:Seram, above Kanikeh, Camp 1	1000	3.1385 S 129.4823667 E	Male	Tissue	Skin	NHMD 131365
B_142	Ceyx lepidus	P10914_142	2012-02-08	Indonesia:Seram, above Kanikeh, Camp 1	1000	3.1385 S 129.4823667 E	Female	Tissue	Skin	MZB 33219
C_181	Ceyx lepidus	P10915_181	2012-02-14	Indonesia:Seram, above Kanikeh, Camp 2	1300	3.145 S 129.474E	Male	Tissue	Skin	MZB 33235
C_182	Ceyx lepidus	P10915_182	2012-02-16	Indonesia:Seram, above Kanikeh, Camp 2	1300	3.145 S 129.474E	Male	Tissue	Skin	MZB 33252
D_119	Ceyx lepidus	P12852_119	2012-02-10	Indonesia:Seram, above Kanikeh, Camp 1	1000	3.1385 S 129.4823667 E	Male	Tissue	Skin	NHMD 131364
B_144	Thapsinillas affinis	P10914_144	2011-02-03	Indonesia:Buru,ESE of Waikega, Camp 2	693	3.206666667 S 126.0758333 E	Female	Tissue	Skin	NHMD 129613
B_145	Thapsinillas affinis	P10914_145	2011-02-03	Indonesia:Buru,ESE of Waikega, Camp 2	693	3.206666667 S 126.0758333 E	Male	Tissue	Skin	MZB 32432
C_243	Thapsinillas affinis	P10915_243	2011-01-31	Indonesia:Buru,ESE of Waikega, Camp 1	227	3.192222222 S 126.0775 E	Male	Tissue	Skin	NHMD 129614
D_118	Thapsinillas affinis	P12852_118	2011-02-03	Indonesia:Buru,ESE of Waikega, Camp 2	693	3.206666667 S 126.0758333 E	Female	Tissue	Skin	MZB 32431
B_146	Thapsinillas affinis	P10914_146	2012-02-01	Indonesia:Seram, Sawai village	185	2.96895 S 129.1852333 E	Female	Tissue	Skin	NHMD 131349
B_147	Thapsinillas affinis	P10914_147	2012-02-01	Indonesia:Seram, Sawai village	185	2.96895 S 129.1852333 E	Female	Tissue	Skin	MZB 33228
B_148	Thapsinillas affinis	P10914_148	2012-02-01	Indonesia:Seram, Sawai village	185	2.96895 S 129.1852333 E	Male	Tissue	Skin	NHMD 131351
C_183	Thapsinillas affinis	P10915_183	2012-02-02	Indonesia:Seram, Sawai village	185	2.96895 S 129.1852333 E	Male	Tissue	Skin	NHMD 131350
C_184	Thapsinillas affinis	P10915_184	2012-02-08	Indonesia:Seram, above Kanikeh, Camp 1	1000	3.1385 S 129.4823667 E	Female	Tissue	Skin	MZB 33215
C_164	Pachycephala macrorhyncha	P10915_164	2011-02-11	Indonesia:Buru,ESE of Waikega, Camp 4	1435	3.226388889 S 126.0794444 E	Male	Tissue	Skin	NHMD 129617
C_165	Pachycephala macrorhyncha	P10915_165	2011-02-12	Indonesia:Buru,ESE of Waikega, Camp 4	1435	3.226388889 S 126.0794444 E	Male	Tissue	None	MZB 32471
C_166	Pachycephala macrorhyncha	P10915_166	2011-02-05	Indonesia:Buru,ESE of Waikega, Camp 3	1097	3.216666667 S 126.075 E	Female	Tissue	Skin	NHMD 129619
C_167	Pachycephala macrorhyncha	P10915_167	2011-02-08	Indonesia:Buru,ESE of Waikega, Camp 3	1097	3.216666667 S 126.075 E	Male	Tissue	Skin	NHMD 129618
C_168	Pachycephala macrorhyncha	P10915_168	2011-02-02	Indonesia:Buru,ESE of Waikega, Camp 2	693	3.206666667 S 126.0758333 E	Male	Tissue	Skin	NHMD 129616
C_169	Pachycephala macrorhyncha	P10915_169	2011-02-06	Indonesia:Buru,ESE of Waikega, Camp 3	1097	3.216666667 S 126.075 E	Male	Tissue	Skin	MZB 32448
C_170	Pachycephala macrorhyncha	P10915_170	2011-02-05	Indonesia:Buru,ESE of Waikega, Camp 3	1097	3.216666667 S 126.075 E	Male	Tissue	Skin	MZB 32435
C_171	Pachycephala macrorhyncha	P10915_171	2011-02-14	Indonesia:Buru,ESE of Waikega, Camp 4	1435	3.226388889 S 126.0794444 E	Unknown	Blood	None	ZMUC 147432
C_232	Pachycephala macrorhyncha	P10915_232	2011-02-09	Indonesia:Buru,ESE of Waikega, Camp 4	1435	3.226388889 S 126.0794444 E	Male	Tissue	Skin	MZB 32457
B_133	Pachycephala macrorhyncha	P10914_133	2012-02-07	Indonesia:Seram, above Kanikeh, Camp 1	1000	3.1385 S 129.4823667 E	Female	Tissue	Skin	NHMD 131357
B_137	Pachycephala macrorhyncha	P10914_137	2012-02-16	Indonesia:Seram, above Kanikeh, Camp 2	1300	3.145 S 129.474E	Male	Tissue	Skin	MZB 33253
C_172	Pachycephala macrorhyncha	P10915_172	2012-02-06	Indonesia:Seram, above Kanikeh, Camp 1	1000	3.1385 S 129.4823667 E	Male	Tissue	Skin	NHMD 131354
C_173	Pachycephala macrorhyncha	P10915_173	2012-02-10	Indonesia:Seram, above Kanikeh, Camp 2	1300	3.145 S 129.474E	Male	Tissue	Skin	MZB 33232
C_174	Pachycephala macrorhyncha	P10915_174	2012-02-12	Indonesia:Seram, above Kanikeh, Camp 2	1300	3.145 S 129.474E	Female	Tissue	Skin	MZB 33258
C_175	Pachycephala macrorhyncha	P10915_175	2012-02-13	Indonesia:Seram, above Kanikeh, Camp 2	1300	3.145 S 129.474E	Male	Tissue	Skin	MZB 33239
C_234	Pachycephala macrorhyncha	P10915_234	2012-02-09	Indonesia:Seram, above Kanikeh, Camp 1	1000	3.1385 S 129.4823667 E	Female	Tissue	Skin	MZB 33223
C_235	Pachycephala macrorhyncha	P10915_235	2012-02-10	Indonesia:Seram, above Kanikeh, Camp 1	1000	3.1385 S 129.4823667 E	Male	Tissue	Skin	NHMD 131355
C_236	Pachycephala macrorhyncha	P10915_236	2012-02-10	Indonesia:Seram, above Kanikeh, Camp 1	1000	3.1385 S 129.4823667 E	Male	Tissue	Skin	NHMD 131356
